# Supplementary material for: Annual Body Mass Index Gain and Risk of Gestational Diabetes Mellitus in a Subsequent Pregnancy
Source: Front Endocrinol (Lausanne). 2022 Mar 25;13:815390. doi: 10.3389/fendo.2022.815390 (PMC8990746; doi:10.3389/fendo.2022.815390)
Supplement: Supplementary Table 1 — Detailed characteristics of individuals diagnosed with DM after the index pregnancy [file Table_1.xlsx]

## Sheet: Table S1
Table S1
	Case1	Case2	Case3	Case4	Average
Index pregnancy
Maternal age, years old	37	34.3	38.9	29.4	34.9
Pre-pregnancy BMI	24.4	35.5	22.9	41.7	31.1
Hypertension	-	+	-	-
Hyperthyroidism	-	-	-	-
Hypothyroidism	-	-	-	-
Primiparity	+	+	-	+
ART	-	-	-	-
Gestational body weight gain, kg	6.3	13	12	5.5	9.2
HDP	-	+	+	+
GDM	+	+	+	+
Insulin	-	+	+	-
Stillbirth ≥ 22 weeks of gestation	-	-	-	-
GA at delivery, weeks	38.1	40.6	38.9	38.7	39.1
Cesarean section	+	+	-	-
Neonatal sex	Male	Male	Female	Male
Neonatal height, cm	50.5	51	50	54	51.4
Birthweight, g	3014	3050	2814	4182	3265
Heavy for date infant	-	-	-	+
Light for date infant	-	-	-	-
Placental weight, g	583	600	582	838	650.8
Subsequent pregnancy
Maternal age, years old	39.5	35.8	40.1	32.7	37
Pregnancy interval, years	2.5	1.5	1.2	3.4	2.2
Pre-pregnant BMI	23.2	37.6	20.8	41.7	30.8
ΔBMI	-1.19	2.14	-2.08	0	-0.3
Anuual BMI change, unit/year	-0.48	1.42	-1.75	0	-0.2
ART	-	-	-	-
Gestational body weight gain, kg	6	10.1	11.3	6.5	8.475
HDP	-	+	-	+
Stillbirth ≥ 22 weeks of gestation	-	-	-	-
GA at delivery, weeks	38	38	38.1	39.3	38.35
Cesarean section	+	+	-	-
Neonatal sex	Male	Female	Male	Male
Neonatal height, cm	49	52	49.5	52.5	50.75
Birthweight, g	3062	3154	2854	3988	3265
Heavy for date infant	-	-	-	+
Light for date infant	-	-	-	-
Placental weight, g	667	616	485	890	664.5
GDM, gestational diabetes mellitus; BMI, body mass index; DM, diabetes mellitus; ART, assisted reproductive technology; GA, gestational age; HDP, hypertensive disorders of pregnancy. Data are presented as means ± standard deviation or median [p25, p75] for continuous variables and n (%) for discrete variables. *Statistically significant.
