# Supplementary material for: Annual Body Mass Index Gain and Risk of Gestational Diabetes Mellitus in a Subsequent Pregnancy
Source: Front Endocrinol (Lausanne). 2022 Mar 25;13:815390. doi: 10.3389/fendo.2022.815390 (PMC8990746; doi:10.3389/fendo.2022.815390)
Supplement: Supplementary Table 2 — Univariable and multivariable logistic regression analysis of variables potentially associated with GDM during the subsequent pregnancy among women whose pre-pregnant BMI were ≥25.0 kg/m2 and didn’t have GDM during the index pregnancy. [file Table_2.xlsx]

## Sheet: Table S2
Table S2
	Crude OR	95%CI	p-value	Adjusted OR	95%CI	p-value
Maternal age ≥ 35 years☨	0.71	(0.19-2.68)	0.611	0.83	(0.21-3.32)	0.793
Pregnancy interval, years	1.66	(1.10-2.52)	0.017*	1.72	(1.12-2.63)	0.013*
Anuual BMI change, kg/m2/year	1.16	(0.79-1.72)	0.454	1.3	(0.79-2.14)	0.303
OR, odds ratio; CI, confidence interval; BMI, body mass index; GDM, gestational diabetes mellitus. ☨variables in the index pregnancy. * Statistically significant.
